# Supplementary material for: Influence of light-curing distance on degree of conversion and cytotoxicity of etch-and-rinse and self-etch adhesives
Source: BMC Oral Health. 2016 Jul 7;17:12. doi: 10.1186/s12903-016-0239-3 (PMC4948104; doi:10.1186/s12903-016-0239-3)
Supplement: Additional file 1: — Data for Statistics Lunghi. Raw data supporting the findings and conclusion of the present study. Raw data for the extracellularly released LDH activity from dental pulp cells and gingival fibroblasts as well as raw data for the DC of conversion in the different groups. (XLSX 41 kb) [file 12903_2016_239_MOESM1_ESM.xlsx]

## Sheet: Cytotoxicität
Group	Adhäsiv	Abstand	Adhäsiv01	Abstand147	Pulp	GF
1	no	0			11.8591	7.3652
1	no	0			13.0973	9.722
1	no	0			11.6929	6.59065
2	OBFL	1	0	1	13.8289	5.86201
2	OBFL	1	0	1	13.5938	12.4286
2	OBFL	1	0	1	21.3524	6.47422
3	OBFL	4	0	4	4.93851	4.19803
3	OBFL	4	0	4	15.3932	15.6309
3	OBFL	4	0	4	20.5974	4.67198
4	OBFL	7	0	7	12.3622	5.99507
4	OBFL	7	0	7	12.2657	5.71475
4	OBFL	7	0	7	14.4443	4.3866
5	OBAIO	1	1	1	12.6851	9.49479
5	OBAIO	1	1	1	10.4843	4.16625
5	OBAIO	1	1	1	10.1573	7.45079
6	OBAIO	4	1	4	11.2853	5.74514
6	OBAIO	4	1	4	9.98391	3.97746
6	OBAIO	4	1	4	6.74157	5.92706
7	OBAIO	7	1	7	6.84202	6.26132
7	OBAIO	7	1	7	8.86268	4.019
7	OBAIO	7	1	7	7.44469	5.94581

## Sheet: DC
Gruppe	Probe	Adhäsiv	Adhäsiv01	Abstand	DC
2	1	OBFL	0	1	60.5237
2	2	OBFL	0	1	62.3529
2	3	OBFL	0	1	62.6611
2	4	OBFL	0	1	60.9295
2	5	OBFL	0	1	62.3824
3	6	OBFL	0	4	61.6279
3	7	OBFL	0	4	62.3529
3	8	OBFL	0	4	61.6667
3	9	OBFL	0	4	62.7706
3	10	OBFL	0	4	61.6667
4	11	OBFL	0	7	59.4226
4	12	OBFL	0	7	62.5
4	13	OBFL	0	7	58.8123
4	14	OBFL	0	7	61.3636
4	15	OBFL	0	7	62.0563
5	16	OBAIO	1	1	38.3731
5	17	OBAIO	1	1	44.7368
5	18	OBAIO	1	1	41.3078
5	19	OBAIO	1	1	45.8365
5	20	OBAIO	1	1	48.6872
6	21	OBAIO	1	4	40.8867
6	22	OBAIO	1	4	51.7906
6	23	OBAIO	1	4	34.4377
6	24	OBAIO	1	4	38.7097
6	25	OBAIO	1	4	35.1351
7	26	OBAIO	1	7	37.6789
7	27	OBAIO	1	7	33.7838
7	28	OBAIO	1	7	46.1279
7	29	OBAIO	1	7	34.375
7	30	OBAIO	1	7	34.4353

## Sheet: Blatt1
		Adhäsiv 1: OBFL
		Adhäsiv 2: OBAIO
		Abstand 1: 1mm
		Abstand 2: 4mm
		Abstand 3: 7mm
